# Supplementary material for: Fluoride Concentration and pH Levels in Non-/Low-Alcoholic Beers
Source: Biol Trace Elem Res. 2025 Aug 15;204(3):1761–7. doi: 10.1007/s12011-025-04780-1 (PMC12992476; doi:10.1007/s12011-025-04780-1)
Supplement: Supplementary file 1 — Supplementary Material 1 (XLSX 13.6 KB) [file 12011_2025_4780_MOESM1_ESM.xlsx]

## Sheet: Sheet1
Brand	Brew	Production	Style	ABV	IBU	Packing	pH	Fluoride (ppm)
O'Doul's	Amber	Industrial domestic	Amber Ale	less than 0.5%	18	bottle	4.36	0.879805
WellBeing	Hellraiser Dark Amber	Craft domestic	Amber Ale	less than 0.5%		can	4.14	0.584188
Athletic Brewing Co.	Upside Dawn Golden	Craft domestic	Golden Ale	less than 0.5%	25	can	4.03	0.642434
Brewdog	Nanny State Hoppy Golden	Craft imported	Golden Ale	0.005	45	can	3.91	0.0897209
Coors (Original)	Coors Edge	Industrial domestic	Golden Lager	less than 0.5%		bottle	3.9	0.728578
Budweiser	Budweiser Zero	Industrial domestic	Golden Lager	0		bottle	4.03	1.01319
Stella Artois	Liberte	Industrial imported	Golden Lager	0		bottle	4.03	0.803163
Clausthaler	Original Non-Alcoholic	Industrial imported	Golden Lager	0.005	29	bottle	4.29	0.187977
O'Doul's	Golden	Industrial domestic	Golden Lager	less than 0.5%	5	bottle	4.12	0.838646
Partake Brewing	Blonde	Craft imported	Golden Lager	less than 0.5%	18	can	4.04	0.617863
Athletic Brewing Co.	Cerveza Athletica	Craft domestic	Golden Lager	less than 0.5%	15	can	4.13	0.577617
Athletic Brewing Co.	Athletic Lite	Craft domestic	Golden Lager	less than 0.5%	20	can	4.18	0.634485
Gruvi	Golden	Craft domestic	Golden Lager	less than 0.5%		can	4.22	0.571485
Corona	El Sabor Mas Fino	Industrial imported	Golden Lager	less than 0.5%	10	bottle	4.25	0.487219
Bitburger	Premium Pils Alkoholfrei	Industrial imported	Golden Lager	0	30	bottle	4.3	0.18487
Busch	NA	Industrial domestic	Golden Lager	less than 0.5%		can	3.88	0.639486
Pabst Blue Ribbon	Non-Alcoholic	Industrial domestic	Golden Lager	0.005		can	3.74	0.481259
Samuel Adams	Gold Rush	Industrial domestic	Golden Lager	less than 0.5%		can	4.08	0.243407
Estrella Galicia	Lager 0.0 Beer	Industrial imported	Golden Lager	0	15	can	4.37	0.138433
Beck's	Non-Alcoholic	Industrial imported	Golden Lager	less than 0.5%	12	bottle	4.27	0.239045
Penn's Best	NA	Industrial domestic	Golden Lager	less than 0.5%		can	3.85	0.632898
Hairless Dog Brewing Company	NA Citra Lager	Craft domestic	Golden Lager	0	50	can	4.55	0.599622
Athletic Brewing Co.	Free Wave Hazy IPA	Craft domestic	India Pale Ale	less than 0.5%	50	can	4.12	0.589026
Clausthaler	IPA Dry Hopped Non-Alcoholic	Industrial imported	India Pale Ale	0.005	34	bottle	4.26	0.174975
Lagunitas Brewing Co.	IPNA	Industrial domestic	India Pale Ale	less than 0.5%	20	bottle	3.55	0.798903
Partake Brewing	IPA	Craft imported	India Pale Ale	less than 0.5%	53	can	4.04	0.637877
Partake Brewing	Hazy IPA	Craft imported	India Pale Ale	less than 0.5%	17	can	4.06	0.56114
Strive	Juicy IPA	Craft imported	India Pale Ale	less than 0.5%		can	4.12	0.569463
Gruvi	Juicy IPA	Craft domestic	India Pale Ale	less than 0.5%		can	4.57	0.53907
Brewdog	Elvis AF Hoppy Grapefruit	Craft imported	India Pale Ale	0.005		can	3.79	0.148786
Brewdog	Hazy AF New England Style Hazy	Craft imported	India Pale Ale	0.005		can	3.97	0.146888
Athletic Brewing Co.	Run Wild IPA	Craft domestic	India Pale Ale	less than 0.5%	35	can	4.2	0.538232
Hairless Dog Brewing Company	NA IPA	Craft domestic	India Pale Ale	0		can	4.62	0.58023
Bravus Brewing Co.	West Coast IPA	Craft domestic	India Pale Ale	less than 0.5%		can	4.58	0.394855
Untitled Art	Juicy IPA	Craft domestic	India Pale Ale	less than 0.5%		can	4.34	0.307228
Sun King Brewery	Hopopolis Non-Alcoholic IPA	Craft domestic	India Pale Ale	less than 0.5%	30	can	4.64	0.329964
Sierra Nevada Brewing Co.	Trail Pass	Craft domestic	India Pale Ale	less than 0.5%	35	can	4.26	0.124212
Two Roots Brewing Co.	IPA New West	Craft domestic	India Pale Ale	less than 0.5%		can	4.56	0.374982
Samuel Adams	Just The Haze	Industrial domestic	India Pale Ale	less than 0.5%	35	can	4.12	0.310706
Sierra Nevada Brewing Co.	Trail Pass	Craft domestic	India Pale Ale	less than 0.5%	35	can	4.11	0.11726
Surreal Brewing Compnay	Juicy Mavs Hazy IPA	Craft domestic	India Pale Ale	less than 0.5%		can	4.16	0.104713
WellBeing	Intentional IPA	Craft domestic	India Pale Ale	less than 0.5%	30	can	4.09	0.518555
Ceria Brewing Company	Indiewave IPA	Craft domestic	India Pale Ale	0	40	can	4.31	0.144178
Untitled Art	Citra Haze	Craft domestic	India Pale Ale	less than 0.5%		can	4.52	0.422522
Bravus Brewing Co.	Blood Orange IPA	Craft domestic	India Pale Ale	less than 0.5%		can	4.41	0.397334
Clausthaler	ISO	Industrial imported	Other	0	50	can	4.5	0.119999
Two Roots Brewing Co.	Helles Enough Said	Craft domestic	Other	less than 0.5%		can	4.62	0.419485
Partake Brewing	Dunkel	Craft imported	Other	less than 0.5%	21	can	4.2	0.564521
Surreal Brewing Compnay	Non-Alcoholic Kolsch Style	Craft domestic	Other	less than 0.5%		can	4	0.096057
Sober Carpenter	Irish Style Red	Craft imported	Other	less than 0.5%	24	can	4.21	0.475536
Partake Brewing	Pale	Craft imported	Pale Ale	less than 0.5%	22	can	4.12	0.593157
Brewdog	Punk AF Hoppy Pale	Craft imported	Pale Ale	0.005		can	4.06	0.0998534
WellBeing	Light Match Day	Craft domestic	Pale Ale	less than 0.5%		can	4.25	0.558688
Go Brewing	Freedom Cali Ale	Craft domestic	Pale Ale	less than 0.5%		can	4.29	0.622525
Partake Brewing	Peach Gose	Craft imported	Sour	less than 0.5%	21	can	3.43	0.428017
Go Brewing	New School Sour	Craft domestic	Sour	less than 0.5%		can	3.29	0.494325
Untitled Art	Lychee Sorbet	Craft domestic	Sour	less than 0.5%		can	4.37	0.284283
Urban Artifact	Seedless Mango	Craft domestic	Sour	less than 0.5%		can	3.35	0.855769
Urban Artifact	Seedless Strawberry	Craft domestic	Sour	less than 0.5%		can	3.35	0.788416
Lagunitas Brewing Co.	Hoppy Refresher	Industrial domestic	Sparkling Beverage	0		can	3.76	0.14163
Lagunitas Brewing Co.	Blood Orange	Industrial domestic	Sparkling Beverage	0		can	3.72	0.114236
Lagunitas Brewing Co.	Berry + Lemon	Industrial domestic	Sparkling Beverage	0		can	3.72	0.110079
Shorts	Thirst Mutilator	Craft domestic	Sparkling Beverage	0	25	can	4.11	0.292796
Sierra Nevada Brewing Co.	Hop Splash	Craft domestic	Sparkling Beverage	0		can	4.36	0.123887
Gruvi	Mocha Nitro Stout	Craft domestic	Stout	less than 0.5%		can	4.49	0.551588
Guinness	NA	Industrial imported	Stout	less than 0.5%	28	can	3.81	0.82794
WellBeing	Heavenly Body Golden Wheat	Craft domestic	Wheat	less than 0.5%	7	can	4.35	0.476119
Weihenstephaner (Hefe Weissbier)	Non-Alcoholic	Industrial imported	Wheat	less than 0.5%	14	bottle	4.34	0.0955816
Sober Carpenter	White	Craft imported	Wheat	less than 0.5%	16	can	4.19	0.365401
Ceria Brewing Company	Grainwave Belgian-Style White	Craft domestic	Wheat	0	12	can	4.35	0.12293
Blue Moon	Belgian White	Industrial domestic	Wheat	less than 0.5%	9	can	4.07	0.443187
